# Supplementary material for: Artifact geochemistry demonstrates long-distance voyaging in the Polynesian Outliers
Source: Sci Adv. 2023 Apr 21;9(16):eadf4487. doi: 10.1126/sciadv.adf4487 (PMC10121159; doi:10.1126/sciadv.adf4487)
Supplement: Supplementary file 2 — Tables S1 to S5 and S8 [file sciadv.adf4487_tables_s1_to_s5_and_s8.zip]

Archive with 3 entries (3 files):
- adf4487_Table_S5.txt
- adf4487_Table_S8.sql
- adf4487_Tables_S1_to_S4.xlsx
