# Supplementary material for: Artifact geochemistry demonstrates long-distance voyaging in the Polynesian Outliers
Source: Sci Adv. 2023 Apr 21;9(16):eadf4487. doi: 10.1126/sciadv.adf4487 (PMC10121159; doi:10.1126/sciadv.adf4487)
Supplement: Supplementary file 2 — Tables S1 to S5 and S8 [file sciadv.adf4487_tables_s1_to_s5_and_s8.zip › adf4487_Table_S5.txt]

Plot()
 {
  Phase("Kapingamarangi")
  {
   Outlier_model("General",T(5),U(0,4),"t");
   Curve("IntCal20","intcal20.14c");
   Sequence("Kapingamarangi")
   {
    Boundary("Start Kapinga");
    Phase("Phase 1")
    {
     R_Date("NZ5142", 591, 59)
     {
      Outlier("Charcoal", 1);
     };
    };
    Boundary("Phase 1 - Phase 2");
    Phase("Phase 2")
    {
     R_Date("NZ5140", 710, 59)
     {
      Outlier("Charcoal", 1);
     };
     R_Date("NZ5135", 695, 65)
     {
      Outlier("Charcoal", 1);
     };
     R_Date("NZ5146", 573, 86)
     {
      Outlier("Charcoal", 1);
     };
     R_Date("NZ5141", 560, 64)
     {
      Outlier("Charcoal", 1);
     };
     R_Date("NZ5145", 430, 58)
     {
      Outlier("Charcoal", 1);
     };
    };
    Boundary("Phase 2 - Phase 3");
    Phase("Phase 3")
    {
     R_Date("NZ5144", 362, 58)
     {
      Outlier("Charcoal", 1);
     };
    };
    Boundary("Phase 3 - Phase 4");
    Phase("Phase 4")
    {
     C_Date("Coin 1", 1942, 0)
     {
      Outlier("General", 0.05);
     };
     C_Date("Coin 2", 1964, 0)
     {
      Outlier("General", 0.05);
     };
    };
    C_Date("Excavation", 1979, 0);
    Boundary("End Kapinga");
   };
  };
 }
