# Supplementary material for: Artifact geochemistry demonstrates long-distance voyaging in the Polynesian Outliers
Source: Sci Adv. 2023 Apr 21;9(16):eadf4487. doi: 10.1126/sciadv.adf4487 (PMC10121159; doi:10.1126/sciadv.adf4487)
Supplement: Supplementary file 2 — Tables S1 to S5 and S8 [file sciadv.adf4487_tables_s1_to_s5_and_s8.zip › adf4487_Tables_S1_to_S4.xlsx]

## Sheet: Table S1. Inventory 
Sample	Artefact	Archipelago	Location	Locality	Site	Latitude	Longitude	Type	Provenance	Field season	Collection storage location
E-11-03	18-582	Vanuatu	Emae	Tongamea	TP-1	-17.0643	168.416	Flake	Layer:1 Spit:4 55-68cmbd	2018	Vanuatu Cultural Center (Port-Vila, Vanuatu)
E-11-06	18-164	Vanuatu	Emae	Tongamea	TP-4	-17.0643	168.415	Adze fragment (distal)	Layer: 1-3	2018	Vanuatu Cultural Center (Port-Vila, Vanuatu)
E-11-07	18-811	Vanuatu	Emae	Tongamea	Finongi titi	-17.0642	168.413	Adze	Subsurface found by Nicholas Jacob	2018	Vanuatu Cultural Center (Port-Vila, Vanuatu)
E-11-08	18-812	Vanuatu	Emae	Makatea	Kamali tiketike	-17.0597	168.425	Adze fragment (distal)	Subsurface found by Melten Kalo	2018	Vanuatu Cultural Center (Port-Vila, Vanuatu)
E-11-10	-	Vanuatu	Emae	Tongamea	Leotasirua	-17.0605	168.419	Geological	Surface	2018	Vanuatu Cultural Center (Port-Vila, Vanuatu)
E-11-11	-	Vanuatu	Emae	Tongamea	Shore	-17.065	168.415	Geological	Surface	2018	Vanuatu Cultural Center (Port-Vila, Vanuatu)
E-11-13	-	Vanuatu	Emae	Tongamea	Shore	-17.065	168.415	Geological	Surface	2018	Vanuatu Cultural Center (Port-Vila, Vanuatu)
E-11-16	-	Vanuatu	Emae	Tongamea	Stream	-17.065	168.415	Geological	Surface	2018	Vanuatu Cultural Center (Port-Vila, Vanuatu)
E-11-18	-	Vanuatu	Emae	Reisu	Shore	-17.0438	168.42	Geological	Surface	2018	Vanuatu Cultural Center (Port-Vila, Vanuatu)
E-11-19	-	Vanuatu	Emae	Reisu	Shore	-17.0391	168.413	Geological	Surface	2018	Vanuatu Cultural Center (Port-Vila, Vanuatu)
T-12-06	78.76	Solomon Is.	Taumako	Kongo	SE-DF-17	-9.86442	167.181	Adze fragment (distal)	Surface found by Robinson Teiku	1977-1978	Te Papa Tongarewa (Wellington, New Zealand)
T-12-07	A172	Solomon Is.	Taumako	Kahula	SE-DF-2	-9.89477	167.19	Adze	Square A (J52) Spit: 9	1977-1978	Te Papa Tongarewa (Wellington, New Zealand)
T-12-08	A138	Solomon Is.	Taumako	Kahula	SE-DF-2	-9.89477	167.19	Adze	Square L51 Spit: 10	1977-1978	Te Papa Tongarewa (Wellington, New Zealand)
T-12-09	78.77	Solomon Is.	Taumako	Kahula	SE-DF-2	-9.89477	167.19	Adze	Surface	1977-1978	Te Papa Tongarewa (Wellington, New Zealand)
T-12-10	A57	Solomon Is.	Taumako	Kahula	SE-DF-2	-9.89477	167.19	Adze flake	Surface	1977-1978	Te Papa Tongarewa (Wellington, New Zealand)
K-12-24	79.551	Caroline Is.	Kapingamarangi	Muri-harau	KA-2	1.07841	154.807	Und. fragment (flaked)	Layer 7 Spit: 4	1979-1980	Te Papa Tongarewa (Wellington, New Zealand)
K-12-25	79.44	Caroline Is.	Kapingamarangi	Muri-harau	KA-2	1.07841	154.807	Oven stone fragment	Layer 4	1979-1980	Te Papa Tongarewa (Wellington, New Zealand)
K-12-26	79.549	Caroline Is.	Kapingamarangi	Muri-harau	KA-2	1.07841	154.807	Flake	Layer 2 Spit: 2	1979-1980	Te Papa Tongarewa (Wellington, New Zealand)
K-12-28	79.43b	Caroline Is.	Kapingamarangi	Muri-harau	KA-2	1.07841	154.807	Flake	Layer 5	1979-1980	Te Papa Tongarewa (Wellington, New Zealand)
K-12-29	79.555	Caroline Is.	Kapingamarangi	Putau	KA-3	1.07872	154.808	Und. fragment	Spit 21	1979-1980	Te Papa Tongarewa (Wellington, New Zealand)

## Sheet: Table S2. ICP-AES data
Sample	E-11-03	E-11-06	E-11-07	E-11-08	E-11-10	E-11-11	E-11-13	E-11-16	E-11-18	E-11-19	T-12-06	T-12-07	T-12-08	T-12-09	T-12-10	K-12-24	K-12-25	K-12-26	K-12-28	K-12-29	ME	WS-E
Island	Emae	Emae	Emae	Emae	Emae	Emae	Emae	Emae	Emae	Emae	Taumako	Taumako	Taumako	Taumako	Taumako	Kapingamarangi	Kapingamarangi	Kapingamarangi	Kapingamarangi	Kapingamarangi
Sample type	A	A	A	A	G	G	G	G	G	G	A	A	A	A	A	A	A	A	A	A
SiO2	70.1	49.6	48.9	46.7	50.2	49.2	49	49.1	46.9	46.1	45.8	45	47.4	45.6	47.2	38.5	44.6	44.4	53.6	49.7	49.1	51.3
TiO2	0.3	0.77	0.78	3.46	0.68	0.81	0.86	0.85	0.71	0.67	3.92	4.22	3.47	4.56	4.2	5.04	1.8	3.81	0.47	0.8	1.72	2.41
Al2O3	13.9	15.2	16.3	15.4	15	17.8	18.9	19	16.8	17.4	15.2	15.6	15.9	15.9	15.9	12.3	14.9	14.9	15.4	20.7	15.4	13.3
Fe2O3	4.1	11.4	11.8	14.5	10.2	11.9	12.3	12.4	13.2	12.3	15.9	14.8	14	14.4	14.5	17.7	14	13.5	11.3	9.7	9.6	13
MnO	0.131	0.204	0.206	0.181	0.185	0.212	0.224	0.224	0.231	0.214	0.19	0.173	0.178	0.165	0.161	0.259	0.179	0.16	0.171	0.159	0.172	0.172
MgO	0.25	7.58	6.47	4.58	8.33	5.79	5.59	5.51	7.97	7.95	5.02	5.29	4.94	5.65	4.6	7.34	12.17	5.18	6.82	2.84	7.32	5.35
CaO	1.7	10.9	10.2	7.7	11.6	10.1	10.2	10.3	12.6	12.1	8.1	8.7	8.1	8.3	8	11	10.6	12	11.7	10.3	10.7	8.67
Na2O	4.3	2.57	2.68	3.58	2.54	3.03	3.34	3.38	2.6	2.11	3.5	3.4	3.68	3.3	3.58	3.11	2.39	3.91	1.43	3.2	3.13	2.45
K2O	4.12	0.76	0.81	1.4	0.97	1.22	0.8	0.76	0.7	0.62	1.32	1.28	1.49	1.22	1.35	1.41	0.39	0.85	0.05	1.64	0.38	0.97
P2O5	0.05	0.3	0.314	0.66	0.346	0.351	0.376	0.38	0.164	0.151	0.642	0.589	0.737	0.571	0.628	1.573	0.237	0.807	0.087	0.407	0.246	0.299
LOI	0.361197	2.32365	0.931315	0.774921	0.682471	1.85644	0.122524	-0.073193	-0.182113	-0.411711	0.0987752	1.41765	0.513507	1.26522	0.907407	0.611621	0.859599	0.815772	-0.307443	1.19923	0.877193	1.61224
Total	99.2788	100.253	99.2447	98.7615	100.066	100.286	101.386	101.434	101.901	100.986	100.131	100.367	100.806	100.209	100.882	98.9895	101.042	100.746	101.901	101.017	98.6452	99.5332
Major element compositions (wt%). Sample types : A=Archaeological, G=Geological.

## Sheet: Table S3. ICP-MS data
Sample	E-11-03	E-11-06	E-11-07	E-11-08	E-11-08dup	E-11-10	E-11-11	E-11-13	E-11-16	E-11-18	E-11-19	T-12-06	T-12-06dup	T-12-07	T-12-08	T-12-09	T-12-10	K-12-24	K-12-25	K-12-26	K-12-28	K-12-29	BR-24
Island	Emae	Emae	Emae	Emae	Emae	Emae	Emae	Emae	Emae	Emae	Emae	Taumako	Taumako	Taumako	Taumako	Taumako	Taumako	Kapingamarangi	Kapingamarangi	Kapingamarangi	Kapingamarangi	Kapingamarangi
Sample type	A	A	A	A	A	G	G	G	G	G	G	A	A	A	A	A	A	A	A	A	A	A
Li	22.2	5.08	5.46	8.22	8.2	5.57	6.34	5.56	5.98	5.53		8.41	8.27	6.98	9.48	6.66	8.01	9.15	4.47	1.92	2.96	3.4	6.75
Sc	11.4	36.9	35.2	16	17.1	35.2	32.3	27.5	26.5	42.8	45.2	17.5	17.6	17.6	17.1	19.9	17.1	17.4	28.2	22.2	23.7	28.2	26.2
Ti	1780	4690	5080	21100	21400	4220	5020	5490	5250	4370		23000	23400	24600	21500	27600	24700	21700	11200	23300	2850	4290	3.09
V	1	348	368	229	230	309	345	367	365	371	379	279	284	276	228	296	242	234	277	335	335	279	280
Cr	4.55	101	469	85.5		199	27.7	7.12	6.61	101	90.6	6.16		8.77	6.2	9.34	8.11	25.5	451	56.9	200	65.9
Co	1.19	38.9	79.3	49.4	50.1	34.2	33.7	36.3	36.3	49	45.8	44.7	45.9	46.3	35	47.6	41.5	37.6	68.3	24.2	34.8	24.3	54.2
Ni	8.37	1030	3810	5090		63.4	29.2	23.9	23.1	55.9	62.5	2170		193	26.5	49.6	617	56.8	323	46.6	125	14.8
Cu	23.2	106	251	21.7	20.7	173	167	167	127	155		37.5	38.6	25.6	10.4	19.6	55.2	61.9	68.5	6.77	57.1	25.4	42.8
Zn	93.5	111	301	284	284	135	96.1	102	111	83.3		215	221	166	184	157	192	152	98.8	59.2	60.8	81.1	106
As	3.81	0.371	0.588	1.18	1.19	1.24	1.03	0.502	0.668	0.813		1.31	1.52	1.49	1.02	0.869	1.15	1.78	0.472	2.13	1.86	10.8	1.2
Rb	87	10.4	12.7	36.6	36.4	16.8	13.4	9.24	9.76	9.8	7.1	33.6	33.9	30.7	41.1	31.3	36.4	24.5	5.55	2.43	0.439	5.61	80.7
Sr	165	815	885	704	703	911	883	910	927	594	604	664	670	588	730	593	740	905	382	663	160	454	606
Y	41.8	16	16.8	45.5	45.3	15.9	18.4	18	18.3	16.2	14.9	45	45.2	42.3	45	40.7	46.4	40.1	19.1	40.2	14	13.4	28.5
Zr	229	46	45.6	404	402	55.1	39.6	29.6	30.5	29.2	27.7	393	394	365	381	347	401	478	93.7	255	22.2	38.2	292
Nb	5.57	1.05	1.23	49.7	49.4	1.23	1.09	0.78	0.798	0.571	0.586	49.4	49.4	42.1	48.6	40.8	47	92.9	12.9	44.4	0.664	27.4	39
Cd	0.351	0.219	0.221	0.587	0.558	0.184	0.235	0.162	0.159	0.214		0.533	0.523	0.681	0.486	0.485	0.688	0.594	0.245	0.271	0.079	0.065	0.437
Cs	1.94	0.328	0.425	0.276	0.274	0.464	0.229	0.233	0.222	0.215		0.158	0.159	0.144	0.223	0.226	0.399	0.309	0.04	0.013	0.051	0.075	0.639
Ba	961	286	336	320	320	323	331	329	339	224	205	275	275	252	325	257	287	489	118	31.5	26.4	82.9	391
La	23.7	17.7	16.4	36.9	36.6	24.7	13	9.77	10.1	6.41	6.14	36.1	36.1	31.5	39.8	30.9	37.8	69.2	9.58	45.9	5.11	5.8	34.2
Ce	49.2	38.2	35.2	87	86.6	52	28.4	21.5	22.3	14.1	14.4	84.9	85.3	76.1	93.8	73.8	89.5	150	21.4	111	11.3	13.7	74.2
Pr	6.32	5.14	4.67	11.8	11.7	6.87	3.97	3.09	3.26	2.15		11.6	11.7	10.5	12.5	10	12.5	18.7	2.89	14.7	1.57	2.04	9.63
Nd	25.1	21.8	20	51	50.8	29.1	18	14.4	15.2	10.5	16.2	51.3	52	47.4	53.7	43.4	54.7	75.3	13.1	62.8	7.1	9.34	39.7
Sm	5.8	4.53	4.3	12.4	12	5.59	4.18	3.6	3.74	2.81	2.5	12.1	12.3	11.3	12.7	10.7	13.3	15.3	3.42	13.4	1.94	2.51	8.27
Eu	1.15	1.44	1.44	4.2	4.24	1.68	1.42	1.36	1.41	1.06	0.852	4.09	4.03	3.66	4.16	3.45	4.7	4.7	1.23	3.88	0.936	0.899	2.59
Gd	5.99	3.96	3.87	12.3	12.3	4.52	4.02	3.73	3.8	2.99	2.81	12.1	12.2	11.2	12.5	10.6	13	13.8	3.79	12.5	2.24	2.73	7.75
Tb	1.04	0.534	0.567	1.83	1.81	0.587	0.582	0.559	0.575	0.485		1.84	1.84	1.68	1.8	1.58	1.94	1.86	0.643	1.8	0.369	0.426	1.12
Dy	6.63	3.01	3.17	9.68	9.47	3.1	3.33	3.25	3.33	2.96	2.7	9.84	9.84	9.03	9.55	8.52	10.2	9.17	3.72	9.16	2.29	2.66	5.93
Ho	1.44	0.598	0.622	1.72	1.73	0.57	0.672	0.666	0.67	0.604		1.71	1.72	1.59	1.69	1.54	1.77	1.53	0.716	1.58	0.484	0.541	1.05
Er	4.45	1.57	1.67	4.13	4.13	1.56	1.84	1.85	1.8	1.66	1.94	4.16	4.11	3.93	4.12	3.79	4.29	3.56	1.93	3.53	1.34	1.63	2.67
Tm	0.699	0.225	0.254	0.543	0.557	0.211	0.259	0.264	0.254	0.234		0.52	0.518	0.48	0.525	0.5	0.533	0.436	0.256	0.436	0.192	0.23	0.35
Yb	4.7	1.48	1.53	3.2	3.16	1.47	1.71	1.6	1.73	1.63	1.49	3.24	3.23	3.12	2.97	2.79	3.14	2.52	1.72	2.53	1.24	1.52	2.19
Lu	0.742	0.214	0.217	0.43	0.421	0.198	0.252	0.24	0.255	0.226		0.422	0.426	0.401	0.407	0.393	0.413	0.332	0.232	0.305	0.189	0.23	0.302
Hf	6.46	1.37	1.41	9.79	9.79	1.57	1.25	0.94	1.01	0.974		9.84	9.82	9	9.16	8.37	9.79	11	2.44	7.03	0.717	2.36	7.09
Ta	0.311	0.048	0.092	3.28	3.24	0.071	0.065	0.041	0.05	0.034		3.31	3.33	2.86	3.2	2.79	3.22	5.8	0.828	2.84	0.034	4.88	2.54
Pb	14.3	6.55	10.2	9.06	9.11	7.91	5.19	4.65	2.96	3.31		3.88	3.91	4.14	6.11	3.5	4.61	6.37	1.37	3.43	1.07	1.54	3.87
Th	5.55	2.88	2.43	3.89	3.9	4.16	1.46	0.529	0.546	0.716	0.551	3.73	3.72	3.16	4.26	3.16	3.68	5.47	1.11	2.04	0.523	0.93	4.73
U	2.04	0.576	0.587	1.11	1.1	0.965	0.438	0.194	0.221	0.254		1	1.01	0.941	1.17	0.908	1.03	1.85	0.212	1	0.13	0.445	1.26
Trace element compositions (μg/g). Sample types : A=Archaeological, G=Geological.

## Sheet: Table S4. MC-ICP-MS data
Sample	143Nd/144Nd	±2se (n=50)	87Sr/86Sr	±2se (n=50)	206Pb/204Pb	±2se (n=80)	207Pb/204Pb	±2se (n=80)	208Pb/204Pb	±2se (n=80)
Emae island archaeological samples
E-11-03	0.51294	4e-06	0.704452	8.1e-05	18.383	0.001	15.535	0.001	38.46	0.002
E-11-06	0.512927	3e-06	0.704193	2.4e-05	18.557	0.001	15.568	0.001	38.531	0.002
E-11-07	0.512932	4e-06	0.704155	1.3e-05	18.534	0.001	15.565	0.001	38.506	0.003
E-11-08	0.512854	3e-06	0.705291	1.2e-05	18.846	0.001	15.586	0.001	38.822	0.002
E-11-08dup	0.512855	3e-06
Emae island geological samples
E-11-10	0.512924	4e-06	0.704177	1.6e-05	18.564	0.001	15.569	0.001	38.528	0.002
E-11-11	0.512939	4e-06	0.704146	1.2e-05	18.544	0.001	15.56	0.001	38.522	0.002
E-11-13	0.512951	4e-06	0.70412	1.2e-05	18.311	0.002	15.536	0.001	38.261	0.018
E-11-16	0.512951	3e-06	0.704126	1.7e-05	18.517	0.001	15.548	0.001	38.519	0.002
E-11-18	0.512954	4e-06	0.704151	1.4e-05	18.512	0.001	15.555	0.001	38.494	0.002
E-11-18dup			0.704179	1.2e-05	18.514	0.001	15.555	0.001	38.497	0.002
Taumako island archaeological samples
T-12-06	0.512855	4e-06	0.705288	2e-05	18.89	0.001	15.587	0.001	38.871	0.002
T-12-06dup	0.512854	4e-06
T-12-07	0.512871	4e-06	0.705108	1.1e-05	18.911	0.001	15.583	0.001	38.861	0.002
T-12-08	0.512855	3e-06	0.705207	1.6e-05	18.909	0.014	15.601	0.011	38.894	0.029
T-12-09	0.512872	5e-06	0.705117	1.5e-05	18.925	0.001	15.585	0.001	38.897	0.002
T-12-10	0.512861	4e-06	0.70517	1.3e-05	18.812	0.001	15.581	0.001	38.75	0.003
Kapingamarangi island archaeological samples
K-12-24	0.51299	3e-06	0.703464	1.2e-05	18.405	0.001	15.527	0.001	38.31	0.002
K-12-25	0.512909	4e-06	0.704127	8.6e-05	18.624	0.001	15.583	0.001	38.661	0.003
K-12-26	0.512993	3e-06	0.703601	1.4e-05	18.727	0.001	15.533	0.001	38.443	0.002
K-12-28	0.513026	3e-06	0.703886	1.3e-05	18.238	0.002	15.545	0.002	38.255	0.004
K-12-29	0.512916	2e-06	0.704397	2e-06	18.547	0.003	15.57	0.003	38.426	0.002
International reference material
BR-24	0.512804	3e-06	0.705073	8e-06	19.092	0.001	15.615	0.001	38.843	0.002
The standard error (SE) corresponds to the internal precision of the run. The number of ratios is given in parentheses.
